# Supplementary material for: A Novel Machine Learning Model for Predicting Orthodontic Treatment Duration
Source: Diagnostics (Basel). 2023 Aug 23;13(17):2740. doi: 10.3390/diagnostics13172740 (PMC10486486; doi:10.3390/diagnostics13172740)
Supplement: Supplementary file 1 [file diagnostics-13-02740-s001.zip]

Archive with 1 entries (1 files):
- diagnostics-2503638-supplementary.pdf
